# Supplementary material for: Cultivar-Dependent Variation of the Cotton Rhizosphere and Endosphere Microbiome Under Field Conditions
Source: Front Plant Sci. 2019 Dec 20;10:1659. doi: 10.3389/fpls.2019.01659 (PMC6933020; doi:10.3389/fpls.2019.01659)
Supplement: Supplementary file 5 [file Table_1.xlsx]

## Sheet: Sheet1
Table S1. Cotton root endosphere bacterial OTUs that differ significantly in their relative abundance between wilt susceptible and resistant cotton cultivars.
OTU	baseMean	log2FoldChange	phylum	class	order	family	genus	species	rank	p_conf	c_conf	o_conf	f_conf	g_conf	s_conf
OTU189	0.934115	2.96465	Acidobacteria	Acidobacteria_Gp7						1	0.99	0	0	0.78	0
OTU12	40.0238	1.04456	Actinobacteria	Actinobacteria	Acidimicrobiales	Acidimicrobiaceae	Ilumatobacter	Ilumatobacter(g)	Ilumatobacter(g)	1	1	0.97	0.95	0.95	0
OTU11	43.9385	1.1182	Actinobacteria	Actinobacteria	Acidimicrobiales					1	0.99	0.82	0.5	0.29	0
OTU54	2.65282	1.76641	Actinobacteria	Actinobacteria	Acidimicrobiales					1	0.99	0.86	0.78	0.61	0
OTU209	0.56932	2.32255	Actinobacteria	Actinobacteria	Actinomycetales	Microbacteriaceae	Agromyces	Agromyces(g)	Agromyces(g)	1	1	0.99	0.97	0.85	0
OTU111	2.84407	2.65081	Actinobacteria	Actinobacteria	Actinomycetales	Micrococcaceae	Arthrobacter	Arthrobacter(g)	Arthrobacter(g)	1	1	0.99	0.93	0.85	0
OTU105	2.40479	2.37207	Actinobacteria	Actinobacteria	Actinomycetales	Micrococcaceae	Arthrobacter	Arthrobacter(g)	Arthrobacter(g)	1	1	0.99	0.95	0.95	0
OTU303	0.621938	2.11741	Actinobacteria	Actinobacteria	Actinomycetales	Nocardioidaceae				1	1	0.97	0.9	0.61	0
OTU171	1.45846	2.01487	Actinobacteria	Actinobacteria	Actinomycetales	Streptomycetaceae	Streptomyces	Streptomyces(g)	Streptomyces(g)	1	1	0.99	0.99	0.95	0
OTU94	2.64871	3.20381	Bacteroidetes	Flavobacteriia	Flavobacteriales	Flavobacteriaceae	Flavobacterium	Flavobacterium(g)	Flavobacterium(g)	1	1	1	0.99	0.95	0
OTU289	0.690128	2.66834	Firmicutes	Bacilli	Bacillales	Alicyclobacillaceae	Tumebacillus	Tumebacillus(g)	Tumebacillus(g)	1	1	0.98	0.97	0.95	0
OTU212	9.18714	2.90164	Firmicutes	Bacilli	Bacillales	Bacillaceae_1	Bacillus	Bacillus(g)	Bacillus(g)	1	1	0.98	0.92	0.82	0
OTU25	29.2846	2.40543	Firmicutes	Bacilli	Bacillales	Bacillaceae_1	Bacillus	Bacillus(g)	Bacillus(g)	1	1	0.98	0.97	0.97	0
OTU369	2.09201	2.13872	Firmicutes	Bacilli	Bacillales	Bacillaceae_1	Bacillus	Bacillus(g)	Bacillus(g)	1	1	0.98	0.97	0.97	0
OTU76	1.91887	3.16812	Firmicutes	Bacilli	Bacillales	Bacillaceae_1	Bacillus	Bacillus(g)	Bacillus(g)	1	1	0.98	0.97	0.97	0
OTU38	8.30607	2.72296	Firmicutes	Bacilli	Bacillales	Bacillaceae_1	Bacillus	Bacillus(g)	Bacillus(g)	1	1	0.98	0.98	0.98	0
OTU108	3.03003	3.14389	Firmicutes	Bacilli	Bacillales	Paenibacillaceae_1	Paenibacillus	Paenibacillus(g)	Paenibacillus(g)	1	1	0.99	0.99	0.92	0
OTU281	0.721338	2.68172	Firmicutes	Bacilli	Bacillales	Paenibacillaceae_2				1	1	0.97	0.96	0.68	0
OTU118	2.38659	4.24715	Nitrospirae	Nitrospira	Nitrospirales	Nitrospiraceae	Nitrospira	Nitrospira(g)	Nitrospira(g)	1	1	0.99	0.99	0.99	0
OTU93	2.93237	1.50717	Proteobacteria	Alphaproteobacteria	Caulobacterales	Caulobacteraceae	Brevundimonas	Brevundimonas(g)	Brevundimonas(g)	1	1	0.99	0.99	0.98	0
OTU122	1.98821	1.71966	Proteobacteria	Alphaproteobacteria	Rhizobiales	Bradyrhizobiaceae				1	1	0.98	0.83	0.65	0
OTU23	40.7016	0.779219	Proteobacteria	Alphaproteobacteria	Rhizobiales	Rhizobiaceae				1	1	0.97	0.9	0.71	0
OTU144	229.353	-1.34919	Proteobacteria	Alphaproteobacteria	Rhizobiales	Rhizobiaceae				1	1	0.97	0.91	0.78	0
OTU453	0.968776	1.89176	Proteobacteria	Alphaproteobacteria	Rhizobiales					1	0.98	0.82	0.5	0.29	0
OTU270	1.13901	1.8529	Proteobacteria	Alphaproteobacteria	Rhizobiales					1	0.99	0.87	0.62	0.44	0
OTU136	1.11891	2.89364	Proteobacteria	Alphaproteobacteria	Rhizobiales					1	0.99	0.9	0.7	0.54	0
OTU153	0.661598	3.02404	Proteobacteria	Alphaproteobacteria	Rhodobacterales	Rhodobacteraceae	Rhodobacter	Rhodobacter(g)	Rhodobacter(g)	1	1	0.98	0.97	0.82	0
OTU50	8.44897	0.97014	Proteobacteria	Alphaproteobacteria	Rhodospirillales	Rhodospirillaceae				1	0.99	0.94	0.92	0.78	0
OTU149	2.30693	2.88875	Proteobacteria	Alphaproteobacteria	Rhodospirillales					1	0.98	0.83	0.7	0.39	0
OTU229	1.03885	2.52233	Proteobacteria	Alphaproteobacteria	Sphingomonadales	Erythrobacteraceae	Porphyrobacter	Porphyrobacter(g)	Porphyrobacter(g)	1	1	0.99	0.95	0.85	0
OTU82	3.71259	1.27525	Proteobacteria	Alphaproteobacteria	Sphingomonadales	Erythrobacteraceae				1	1	0.96	0.83	0.65	0
OTU74	12.558	2.73435	Proteobacteria	Alphaproteobacteria	Sphingomonadales	Sphingomonadaceae	Sphingomonas	Sphingomonas(g)	Sphingomonas(g)	1	1	0.97	0.95	0.85	0
OTU48	3.60269	1.24668	Proteobacteria	Alphaproteobacteria	Sphingomonadales	Sphingomonadaceae				1	1	0.91	0.91	0.61	0
OTU259	1.08133	3.2862	Proteobacteria	Alphaproteobacteria	Sphingomonadales	Sphingomonadaceae				1	1	0.96	0.92	0.68	0
OTU399	0.489742	2.61374	Proteobacteria	Alphaproteobacteria						1	0.93	0.45	0.27	0.07	0
OTU143	0.869413	1.92501	Proteobacteria	Alphaproteobacteria						1	0.95	0.49	0.31	0.08	0
OTU99	2.29693	2.37024	Proteobacteria	Alphaproteobacteria						1	0.95	0.62	0.42	0.14	0
OTU218	1.43945	2.38435	Proteobacteria	Alphaproteobacteria						1	0.99	0.79	0.5	0.29	0
OTU77	4.87921	2.424	Proteobacteria	Betaproteobacteria	Burkholderiales	Alcaligenaceae	Azohydromonas	Azohydromonas(g)	Azohydromonas(g)	1	1	0.98	0.97	0.97	0
OTU463	0.396009	2.51037	Proteobacteria	Betaproteobacteria	Burkholderiales	Burkholderiaceae				1	1	0.94	0.9	0.71	0
OTU173	1.66113	1.96939	Proteobacteria	Betaproteobacteria	Burkholderiales	Burkholderiales_incertae_sedis				1	0.99	0.9	0.9	0.61	0
OTU65	6.94674	1.29861	Proteobacteria	Betaproteobacteria	Burkholderiales	Comamonadaceae				1	0.99	0.89	0.87	0.68	0
OTU266	2.76917	1.83585	Proteobacteria	Betaproteobacteria	Burkholderiales	Oxalobacteraceae				1	1	0.94	0.91	0.75	0
OTU116	3.67923	3.15966	Proteobacteria	Betaproteobacteria	Burkholderiales					1	0.98	0.8	0.54	0.34	0
OTU445	0.956951	1.69156	Proteobacteria	Betaproteobacteria	Burkholderiales					1	0.98	0.84	0.66	0.44	0
OTU151	4.60776	2.03786	Proteobacteria	Betaproteobacteria	Burkholderiales					1	0.99	0.87	0.7	0.54	0
OTU56	12.7058	2.12849	Proteobacteria	Betaproteobacteria	Burkholderiales					1	0.98	0.87	0.74	0.58	0
OTU529	2.37746	2.64229	Proteobacteria	Betaproteobacteria	Burkholderiales					1	0.99	0.87	0.78	0.58	0
OTU79	2.34773	3.46163	Proteobacteria	Betaproteobacteria	Rhodocyclales	Rhodocyclaceae	Azoarcus	Azoarcus(g)	Azoarcus(g)	1	1	0.99	0.99	0.98	0
OTU132	0.876905	2.06167	Proteobacteria	Betaproteobacteria	Rhodocyclales	Rhodocyclaceae				1	0.99	0.89	0.87	0.54	0
OTU179	0.929776	3.67101	Proteobacteria	Betaproteobacteria	Rhodocyclales	Rhodocyclaceae				1	1	0.96	0.93	0.71	0
OTU305	0.659524	2.78751	Proteobacteria	Betaproteobacteria						1	0.94	0.53	0.35	0.09	0
OTU677	0.544118	2.76577	Proteobacteria	Betaproteobacteria						1	0.94	0.53	0.35	0.09	0
OTU532	1.64095	2.82612	Proteobacteria	Betaproteobacteria						1	0.95	0.53	0.35	0.09	0
OTU146	1.14687	3.01299	Proteobacteria	Betaproteobacteria						1	0.96	0.66	0.46	0.24	0
OTU166	1.66488	3.25608	Proteobacteria	Betaproteobacteria						1	0.96	0.66	0.46	0.24	0
OTU244	0.73754	2.12031	Proteobacteria	Betaproteobacteria						1	0.98	0.66	0.46	0.24	0
OTU142	2.53238	2.91588	Proteobacteria	Betaproteobacteria						1	0.96	0.7	0.5	0.29	0
OTU167	1.21201	2.93413	Proteobacteria	Betaproteobacteria						1	0.98	0.7	0.5	0.29	0
OTU121	2.92374	3.25838	Proteobacteria	Deltaproteobacteria	Bdellovibrionales	Bacteriovoracaceae	Peredibacter	Peredibacter(g)	Peredibacter(g)	1	1	0.98	0.98	0.92	0
OTU55	3.10598	1.98489	Proteobacteria	Deltaproteobacteria	Bdellovibrionales	Bacteriovoracaceae	Peredibacter	Peredibacter(g)	Peredibacter(g)	1	1	0.98	0.98	0.92	0
OTU69	5.81934	2.54262	Proteobacteria	Deltaproteobacteria	Desulfuromonadales	Geobacteraceae	Geobacter	Geobacter(g)	Geobacter(g)	1	1	0.99	0.95	0.95	0
OTU324	0.625471	2.96145	Proteobacteria	Deltaproteobacteria	Myxococcales	Cystobacteraceae	Archangium	Archangium(g)	Archangium(g)	1	1	0.99	0.93	0.82	0
OTU207	0.975511	2.75459	Proteobacteria	Deltaproteobacteria						1	0.92	0.41	0.24	0.06	0
OTU197	0.754855	2.7464	Proteobacteria	Deltaproteobacteria						1	0.91	0.58	0.24	0.06	0
OTU135	3.92387	1.75742	Proteobacteria	Gammaproteobacteria	Enterobacteriales	Enterobacteriaceae	Serratia	Serratia(g)	Serratia(g)	1	1	0.98	0.97	0.82	0
OTU247	5.41678	-2.08923	Proteobacteria	Gammaproteobacteria	Enterobacteriales	Enterobacteriaceae				1	1	0.97	0.94	0.61	0
OTU183	0.999834	3.46857	Proteobacteria	Gammaproteobacteria	Xanthomonadales	Sinobacteraceae	Steroidobacter	Steroidobacter(g)	Steroidobacter(g)	1	0.99	0.96	0.92	0.82	0
OTU44	14.8328	1.50873	Proteobacteria	Gammaproteobacteria	Xanthomonadales	Sinobacteraceae	Steroidobacter	Steroidobacter(g)	Steroidobacter(g)	1	1	0.97	0.93	0.88	0
OTU96	2.41415	1.95899	Proteobacteria	Gammaproteobacteria	Xanthomonadales	Xanthomonadaceae	Lysobacter	Lysobacter(g)	Lysobacter(g)	1	1	0.97	0.94	0.82	0
OTU15	7.66003	1.55516	Proteobacteria	Gammaproteobacteria	Xanthomonadales	Xanthomonadaceae	Stenotrophomonas	Stenotrophomonas(g)	Stenotrophomonas(g)	1	1	0.94	0.92	0.82	0
OTU293	1.28882	2.37503	Proteobacteria	Gammaproteobacteria	Xanthomonadales	Xanthomonadaceae				1	1	0.96	0.93	0.71	0
OTU172	0.99828	3.25163	Proteobacteria	Gammaproteobacteria						1	0.95	0.62	0.35	0.09	0
OTU125	2.0914	2.21086	Proteobacteria	Gammaproteobacteria						1	0.94	0.58	0.38	0.14	0
OTU63	3.88449	1.56011	Proteobacteria	Gammaproteobacteria						1	0.96	0.66	0.42	0.19	0
OTU230	0.703336	2.83117	Proteobacteria							0.94	0.58	0.3	0.14	0.02	0
OTU123	2.01737	2.95293	Proteobacteria							0.97	0.77	0.37	0.2	0.04	0
OTU700	5.38811	-2.0901	Proteobacteria							1	0.84	0.45	0.27	0.07	0
OTU168	0.962446	2.39813	Verrucomicrobia	Subdivision3						1	0.97	0	0	0.54	0
OTU253	0.482499	2.59748								0.51	0.15	0.08	0.02	0.01	0
