# Supplementary material for: Cultivar-Dependent Variation of the Cotton Rhizosphere and Endosphere Microbiome Under Field Conditions
Source: Front Plant Sci. 2019 Dec 20;10:1659. doi: 10.3389/fpls.2019.01659 (PMC6933020; doi:10.3389/fpls.2019.01659)
Supplement: Supplementary file 6 [file Table_2.xlsx]

## Sheet: Sheet1
Table S2. Cotton rhizosphere bacterial OTUs that differ significantly in their relative abundance between wilt susceptible and resistant cotton cultivars.
OTU	baseMean	log2FoldChange	phylum	class	order	family	genus	species	rank	p_conf	c_conf	o_conf	f_conf	g_conf	s_conf
OTU393	5.14263	-1.94928	Acidobacteria	Acidobacteria_Gp10						1	1	0	0	0.98	0
OTU802	4.7254	-5.27287	Acidobacteria	Acidobacteria_Gp17						1	0.99	0	0	0.78	0
OTU1676	1.2438	4.37602	Acidobacteria	Acidobacteria_Gp4						1	0.99	0	0	0.68	0
OTU452	7.7005	-5.32388	Acidobacteria	Acidobacteria_Gp4						1	1	0	0	0.88	0
OTU538	8.84577	6.54058	Acidobacteria	Acidobacteria_Gp4						1	1	0	0	0.99	0
OTU1065	2.25069	5.23423	Acidobacteria	Acidobacteria_Gp4						1	1	0	0	0.99	0
OTU430	4.23502	-4.45006	Acidobacteria	Acidobacteria_Gp6						1	0.99	0	0	0.92	0
OTU1564	6.48218	-4.08879	Acidobacteria	Acidobacteria_Gp6						1	1	0	0	0.97	0
OTU954	7.82145	-4.24141	Acidobacteria	Acidobacteria_Gp6						1	1	0	0	0.97	0
OTU550	3.61345	-4.21439	Acidobacteria	Acidobacteria_Gp6						1	1	0	0	0.98	0
OTU488	6.1773	-3.53512	Acidobacteria	Acidobacteria_Gp6						1	1	0	0	1	0
OTU2	1560.85	-0.723186	Actinobacteria	Actinobacteria	Acidimicrobiales	Acidimicrobiaceae	Ilumatobacter			1	1	0.97	0.95	0.95	0
OTU479	6.05073	0.916345	Actinobacteria	Actinobacteria	Actinomycetales	Cellulomonadaceae	Actinotalea			1	1	0.99	0.95	0.95	0
OTU2144	6.25964	1.14061	Actinobacteria	Actinobacteria	Actinomycetales	Cellulomonadaceae	Cellulomonas			1	1	0.99	0.92	0.82	0
OTU239	101.46	0.561267	Actinobacteria	Actinobacteria	Actinomycetales	Geodermatophilaceae	Blastococcus			1	1	0.99	0.98	0.97	0
OTU742	11.8821	0.979388	Actinobacteria	Actinobacteria	Actinomycetales	Geodermatophilaceae	Geodermatophilus			1	1	0.99	0.95	0.85	0
OTU1713	32.1296	0.824138	Actinobacteria	Actinobacteria	Actinomycetales	Micrococcaceae	Arthrobacter			1	1	0.99	0.95	0.92	0
OTU36	190.321	0.829008	Actinobacteria	Actinobacteria	Actinomycetales	Micrococcaceae	Arthrobacter			1	1	0.99	0.95	0.95	0
OTU172	22.472	0.855323	Actinobacteria	Actinobacteria	Actinomycetales	Micrococcaceae	Arthrobacter			1	1	0.99	0.97	0.97	0
OTU4348	4.53314	1.46381	Actinobacteria	Actinobacteria	Actinomycetales	Micromonosporaceae				1	1	0.98	0.95	0.71	0
OTU306	15.0333	0.783125	Actinobacteria	Actinobacteria	Actinomycetales	Nocardioidaceae	Nocardioides			1	1	0.99	0.97	0.97	0
OTU756	16.9595	0.82542	Actinobacteria	Actinobacteria	Actinomycetales	Nocardioidaceae				1	1	0.98	0.93	0.68	0
OTU584	7.4229	0.921862	Actinobacteria	Actinobacteria	Actinomycetales	Nocardioidaceae				1	1	0.98	0.93	0.78	0
OTU291	12.4488	0.889305	Actinobacteria	Actinobacteria	Actinomycetales	Streptosporangiaceae				1	1	0.97	0.83	0.54	0
OTU1022	1.36132	1.94925	Actinobacteria	Actinobacteria	Actinomycetales					1	0.99	0.94	0.66	0.49	0
OTU624	5.29828	1.09183	Actinobacteria	Actinobacteria	Actinomycetales					1	1	0.97	0.74	0.58	0
OTU4126	5.42832	0.870202	Actinobacteria	Actinobacteria	Actinomycetales					1	1	0.97	0.78	0.58	0
OTU102	50.5852	0.479031	Actinobacteria	Actinobacteria	Gaiellales	Gaiellaceae				1	0.99	0.93	0.91	0.78	0
OTU579	12.0484	1.00902	Actinobacteria	Actinobacteria	Gaiellales					1	0.96	0.8	0.62	0.44	0
OTU136	19.0722	0.58843	Actinobacteria	Actinobacteria						1	0.98	0.75	0.46	0.24	0
OTU3871	1.68422	1.95814	Actinobacteria	Actinobacteria						1	0.98	0.7	0.5	0.29	0
OTU202	30.566	0.73336	Actinobacteria	Actinobacteria						1	0.96	0.75	0.54	0.34	0
OTU258	36.4899	0.691982	Actinobacteria	Actinobacteria						1	0.95	0.79	0.58	0.39	0
OTU806	4.55901	-1.31087	Bacteroidetes	Bacteroidetes_incertae_sedis						1	0.91	0	0	0.14	0
OTU251	13.0843	-1.3321	Bacteroidetes							0.99	0.64	0.33	0.16	0.03	0
OTU2167	1.56709	4.11372	Chloroflexi	Caldilineae	Caldilineales					1	0.98	0.86	0.78	0.39	0
OTU1926	1.16172	4.0625	Chloroflexi	Caldilineae						0.99	0.9	0.53	0.35	0.06	0
OTU1248	1.74226	4.26714	Chloroflexi							0.92	0.38	0.2	0.08	0.01	0
OTU995	1.46121	4.61045	Chloroflexi							0.94	0.51	0.27	0.12	0.02	0
OTU785	1013.32	1.02515	Firmicutes	Bacilli	Bacillales	Bacillaceae_1	Bacillus			1	1	0.97	0.93	0.82	0
OTU307	61.1108	1.40127	Firmicutes	Bacilli	Bacillales	Bacillaceae_1	Bacillus			1	1	0.97	0.93	0.85	0
OTU37	274.505	1.29095	Firmicutes	Bacilli	Bacillales	Bacillaceae_1	Bacillus			1	1	0.98	0.93	0.88	0
OTU107	79.4638	1.13494	Firmicutes	Bacilli	Bacillales	Bacillaceae_1				1	1	0.94	0.87	0.68	0
OTU56	134.734	1.43678	Firmicutes	Bacilli	Bacillales	Bacillaceae_1				1	1	0.97	0.91	0.78	0
OTU3213	11.8104	1.34791	Firmicutes	Bacilli	Bacillales	Planococcaceae				1	1	0.97	0.95	0.78	0
OTU648	39.4293	1.81505	Firmicutes	Bacilli	Bacillales					1	0.98	0.84	0.62	0.44	0
OTU1013	1.39502	-3.51224	Firmicutes	Bacilli	Bacillales					1	0.99	0.89	0.78	0.44	0
OTU490	4.84841	1.20019	Gemmatimonadetes							0.95	0.64	0.33	0.16	0.03	0
OTU162	19.4449	0.685368	Gemmatimonadetes							0.99	0.89	0.49	0.31	0.08	0
OTU502	5.59657	-3.38815	Nitrospirae							0.94	0.51	0.27	0.12	0.02	0
OTU1194	1.93988	-3.62551	Nitrospirae							0.95	0.64	0.33	0.16	0.03	0
OTU892	2.99112	-4.26803	Nitrospirae							0.97	0.77	0.41	0.24	0.06	0
OTU3166	1.1652	4.05633	Planctomycetes	Planctomycetia	Planctomycetales	Planctomycetaceae				1	0.99	0.96	0.93	0.39	0
OTU1129	1.6295	4.38045	Planctomycetes	Planctomycetia	Planctomycetales	Planctomycetaceae				1	1	0.97	0.96	0.68	0
OTU581	5.11555	-1.41367	Planctomycetes							0.92	0.38	0.2	0.08	0.01	0
OTU394	6.60829	-1.29743	Planctomycetes							0.93	0.38	0.2	0.08	0.01	0
OTU386	5.71485	-1.62406	Planctomycetes							0.94	0.51	0.27	0.12	0.01	0
OTU786	19.66	-1.85772	Proteobacteria	Alphaproteobacteria	Caulobacterales	Caulobacteraceae				1	0.99	0.89	0.87	0.54	0
OTU2571	3.53729	2.79851	Proteobacteria	Alphaproteobacteria	Caulobacterales	Caulobacteraceae				1	0.99	0.93	0.91	0.54	0
OTU124	58.4836	-0.88809	Proteobacteria	Alphaproteobacteria	Caulobacterales	Caulobacteraceae				1	1	0.97	0.95	0.78	0
OTU67	102.52	0.649107	Proteobacteria	Alphaproteobacteria	Rhizobiales	Bradyrhizobiaceae				1	1	0.98	0.83	0.65	0
OTU338	7.42761	1.48561	Proteobacteria	Alphaproteobacteria	Rhizobiales	Brucellaceae	Ochrobactrum			1	1	0.99	0.99	0.97	0
OTU339	21.1569	0.667718	Proteobacteria	Alphaproteobacteria	Rhizobiales	Methylobacteriaceae	Microvirga			1	1	0.98	0.95	0.95	0
OTU3115	9.99555	1.12065	Proteobacteria	Alphaproteobacteria	Rhizobiales	Rhizobiaceae				1	0.99	0.97	0.87	0.68	0
OTU631	23.9067	0.709364	Proteobacteria	Alphaproteobacteria	Rhizobiales					1	0.99	0.89	0.62	0.44	0
OTU125	42.6297	-0.932778	Proteobacteria	Alphaproteobacteria	Rhizobiales					1	0.99	0.91	0.74	0.49	0
OTU481	5.49758	1.49723	Proteobacteria	Alphaproteobacteria	Rhizobiales					1	0.99	0.84	0.74	0.58	0
OTU3390	79.2987	-0.806476	Proteobacteria	Alphaproteobacteria	Rhodospirillales	Rhodospirillaceae				1	0.99	0.87	0.83	0.58	0
OTU232	18.2722	-0.718964	Proteobacteria	Alphaproteobacteria	Rhodospirillales					1	0.96	0.8	0.58	0.39	0
OTU616	2.58514	-3.4189	Proteobacteria	Alphaproteobacteria	Rickettsiales	Rickettsiaceae				1	0.98	0.89	0.87	0.49	0
OTU62	149.733	-0.508257	Proteobacteria	Alphaproteobacteria	Sphingomonadales	Erythrobacteraceae				1	1	0.96	0.83	0.65	0
OTU693	24.3554	-1.00546	Proteobacteria	Alphaproteobacteria	Sphingomonadales	Sphingomonadaceae	Sphingomonas			1	1	0.97	0.97	0.97	0
OTU66	67.4435	-0.716582	Proteobacteria	Alphaproteobacteria	Sphingomonadales	Sphingomonadaceae				1	1	0.9	0.9	0.61	0
OTU540	4.05536	-1.93149	Proteobacteria	Alphaproteobacteria						0.99	0.89	0.41	0.24	0.06	0
OTU2967	4.46032	-1.64261	Proteobacteria	Alphaproteobacteria						1	0.92	0.45	0.27	0.06	0
OTU578	3.84414	-1.79048	Proteobacteria	Alphaproteobacteria						1	0.93	0.58	0.27	0.07	0
OTU410	5.56469	0.953292	Proteobacteria	Alphaproteobacteria						1	0.93	0.49	0.31	0.08	0
OTU48	175.397	-0.837094	Proteobacteria	Alphaproteobacteria						1	0.95	0.62	0.42	0.14	0
OTU505	6.93547	-1.18899	Proteobacteria	Alphaproteobacteria						1	0.95	0.66	0.42	0.19	0
OTU127	46.7429	-1.02464	Proteobacteria	Alphaproteobacteria						1	0.97	0.75	0.54	0.19	0
OTU723	5.60026	-1.02103	Proteobacteria	Alphaproteobacteria						1	0.96	0.7	0.5	0.24	0
OTU3769	10.1545	0.997266	Proteobacteria	Alphaproteobacteria						1	0.94	0.75	0.54	0.34	0
OTU257	163.851	-0.746617	Proteobacteria	Betaproteobacteria	Burkholderiales	Comamonadaceae				1	0.99	0.89	0.83	0.61	0
OTU2863	83.5956	-0.784803	Proteobacteria	Betaproteobacteria	Burkholderiales	Comamonadaceae				1	1	0.97	0.9	0.71	0
OTU896	9.83532	-1.30445	Proteobacteria	Betaproteobacteria	Burkholderiales	Oxalobacteraceae	Massilia			1	1	0.98	0.97	0.97	0
OTU23	843.068	-0.380284	Proteobacteria	Betaproteobacteria	Burkholderiales					1	0.98	0.87	0.74	0.58	0
OTU75	305.046	-0.456121	Proteobacteria	Betaproteobacteria	Burkholderiales					1	0.99	0.87	0.78	0.58	0
OTU21	345.622	-0.960581	Proteobacteria	Betaproteobacteria	Rhodocyclales	Rhodocyclaceae				1	1	0.96	0.93	0.78	0
OTU483	3.46379	-2.35875	Proteobacteria	Betaproteobacteria						1	0.94	0.62	0.42	0.19	0
OTU256	13.6435	-0.712846	Proteobacteria	Betaproteobacteria						1	0.97	0.7	0.5	0.24	0
OTU443	6.50864	-1.51213	Proteobacteria	Betaproteobacteria						1	0.98	0.7	0.5	0.29	0
OTU73	47.4928	-0.950452	Proteobacteria	Deltaproteobacteria	Bdellovibrionales	Bacteriovoracaceae	Peredibacter			1	1	0.98	0.98	0.92	0
OTU120	50.5315	-0.964641	Proteobacteria	Deltaproteobacteria	Bdellovibrionales	Bacteriovoracaceae	Peredibacter			1	1	0.98	0.98	0.92	0
OTU1544	12.5913	-0.918548	Proteobacteria	Deltaproteobacteria	Myxococcales	Cystobacteraceae				1	1	0.97	0.87	0.61	0
OTU2083	2.55061	-2.17894	Proteobacteria	Deltaproteobacteria	Myxococcales	Nannocystaceae				1	0.99	0.9	0.87	0.34	0
OTU43	88.745	-0.625392	Proteobacteria	Deltaproteobacteria	Myxococcales	Polyangiaceae				1	1	0.97	0.87	0.58	0
OTU146	25.5733	-0.658149	Proteobacteria	Deltaproteobacteria	Myxococcales	Polyangiaceae				1	1	0.98	0.9	0.68	0
OTU3776	6.19843	-1.0897	Proteobacteria	Deltaproteobacteria	Myxococcales					1	0.99	0.87	0.62	0.29	0
OTU3877	1.28786	2.18821	Proteobacteria	Deltaproteobacteria	Myxococcales					1	0.99	0.94	0.62	0.44	0
OTU78	73.1914	-1.64775	Proteobacteria	Deltaproteobacteria						1	0.92	0.49	0.24	0.06	0
OTU126	57.6781	-0.437242	Proteobacteria	Deltaproteobacteria						1	0.93	0.7	0.38	0.14	0
OTU2828	13.4652	-1.52905	Proteobacteria	Gammaproteobacteria	Enterobacteriales	Enterobacteriaceae				1	1	0.97	0.95	0.65	0
OTU4144	23.6282	-1.41409	Proteobacteria	Gammaproteobacteria	Enterobacteriales	Enterobacteriaceae				1	1	0.98	0.97	0.65	0
OTU3706	42.1556	1.00176	Proteobacteria	Gammaproteobacteria	Pseudomonadales	Pseudomonadaceae				1	0.98	0.89	0.87	0.58	0
OTU28	784.068	-0.346415	Proteobacteria	Gammaproteobacteria	Xanthomonadales	Sinobacteraceae	Steroidobacter			1	1	0.97	0.93	0.88	0
OTU143	47.2736	-0.705015	Proteobacteria	Gammaproteobacteria	Xanthomonadales	Xanthomonadaceae	Dokdonella			1	1	0.98	0.97	0.85	0
OTU128	22.7379	-1.5982	Proteobacteria	Gammaproteobacteria	Xanthomonadales	Xanthomonadaceae				1	0.99	0.87	0.83	0.44	0
OTU198	64.136	-0.474785	Proteobacteria	Gammaproteobacteria	Xanthomonadales	Xanthomonadaceae				1	1	0.97	0.93	0.65	0
OTU1170	50.4918	-1.54827	Proteobacteria	Gammaproteobacteria	Xanthomonadales	Xanthomonadaceae				1	1	0.94	0.92	0.68	0
OTU2441	5.38543	-2.34777	Proteobacteria	Gammaproteobacteria	Xanthomonadales					1	0.99	0.8	0.62	0.34	0
OTU222	10.9693	-1.50773	Proteobacteria	Gammaproteobacteria	Xanthomonadales					1	0.99	0.86	0.78	0.39	0
OTU1140	23.5319	-0.716095	Proteobacteria	Gammaproteobacteria	Xanthomonadales					1	0.98	0.8	0.62	0.44	0
OTU1269	2.31157	-2.01162	Proteobacteria	Gammaproteobacteria	Xanthomonadales					1	0.99	0.84	0.66	0.44	0
OTU2887	6.3966	-1.44344	Proteobacteria	Gammaproteobacteria						1	0.91	0	0	0.07	0
OTU173	42.3459	-0.721915	Proteobacteria	Gammaproteobacteria						1	0.94	0.53	0.35	0.08	0
OTU24	186.099	-0.663061	Proteobacteria	Gammaproteobacteria						1	0.96	0.66	0.42	0.19	0
OTU1437	1.25178	2.73072	Proteobacteria	Gammaproteobacteria						1	0.98	0.66	0.46	0.24	0
OTU555	6.85262	-1.52663	Proteobacteria							0.95	0.51	0.27	0.1	0.02	0
OTU712	1.67418	-2.69969	Proteobacteria							0.96	0.51	0.27	0.12	0.02	0
OTU364	4.18561	-1.53563	Proteobacteria							0.96	0.64	0.27	0.12	0.02	0
OTU138	26.7353	-1.00775	Proteobacteria							0.97	0.64	0.3	0.14	0.02	0
OTU176	20.7985	-1.23634	Proteobacteria							0.98	0.77	0.33	0.16	0.03	0
OTU3011	14.0389	0.731379	Proteobacteria							0.99	0.84	0.41	0.16	0.03	0
OTU189	12.2239	-1.75783	Proteobacteria							0.99	0.89	0.45	0.2	0.04	0
OTU157	23.3966	-1.15815	Proteobacteria							0.99	0.89	0.41	0.24	0.06	0
OTU1025	2.13795	-3.78171	Verrucomicrobia	Opitutae	Opitutales					1	0.98	0.86	0.78	0.39	0
OTU462	10.0345	-0.901857	Verrucomicrobia	Subdivision3						1	0.94	0	0	0.34	0
OTU221	11.4702	-1.25661	Verrucomicrobia	Subdivision3						1	0.95	0	0	0.39	0
OTU409	5.58961	-1.36229	Verrucomicrobia	Subdivision3						1	0.96	0	0	0.49	0
OTU254	11.6013	-1.57086	Verrucomicrobia	Subdivision3						1	0.98	0	0	0.58	0
OTU1449	6.00343	-1.42814	Verrucomicrobia	Subdivision3						1	0.98	0	0	0.65	0
OTU1119	8.88642	-1.27465	Verrucomicrobia	Subdivision3						1	0.98	0	0	0.68	0
OTU166	25.8693	-1.02253	Verrucomicrobia	Subdivision3						1	0.99	0	0	0.78	0
OTU716	1.80449	-3.16247								0.39	0.04	0.02	0.01	0	0
OTU1207	1.92971	-2.93229								0.51	0.15	0	0	0.01	0
OTU554	9.36727	-1.34689								0.51	0.15	0.08	0.02	0.01	0
