# Supplementary material for: Cultivar-Dependent Variation of the Cotton Rhizosphere and Endosphere Microbiome Under Field Conditions
Source: Front Plant Sci. 2019 Dec 20;10:1659. doi: 10.3389/fpls.2019.01659 (PMC6933020; doi:10.3389/fpls.2019.01659)
Supplement: Supplementary file 7 [file Table_3.xlsx]

## Sheet: Sheet1
Table S3. Cotton root endosphere fungal OTUs that differ significantly in their relative abundance between wilt susceptible and resistant cotton cultivars.
OTU	baseMean	log2FoldChange	phylum	class	order	family	genus	species	rank	p_conf	c_conf	o_conf	f_conf	g_conf	s_conf
OTU393	5.14263	-1.95018	Ascomycota	Dothideomycetes	Pleosporales	Pleosporaceae	Alternaria	Alternaria_solani_SH215494.07FU	Alternaria_solani_SH215494.07FU(s)	0.99	0.91	0.91	0.91	0.9	0.86
OTU28	784.068	-0.346371	Ascomycota	Dothideomycetes	Pleosporales	Pleosporaceae				0.92	0.92	0.92	0.92	0.13	0.09
OTU306	15.0333	0.783045	Ascomycota	Dothideomycetes	Pleosporales					1	0.98	0.98	0.02	0.02	0.02
OTU291	12.4488	0.88925	Ascomycota	Dothideomycetes	Venturiales					1	0.97	0.97	0.03	0	0
OTU430	4.23502	-4.45006	Ascomycota	Dothideomycetes						1	1	0	0	0	0
OTU257	163.851	-0.746489	Ascomycota	Eurotiomycetes	Eurotiales	Trichocomaceae	Aspergillus	Aspergillus_aculeatus_SH021498.07FU	Aspergillus_aculeatus_SH021498.07FU(s)	1	1	1	1	1	0.98
OTU36	190.321	0.829022	Ascomycota	Eurotiomycetes	Eurotiales	Trichocomaceae	Penicillium			1	1	1	0.92	0.91	0.56
OTU433	7.2598	-1.0188	Ascomycota	Eurotiomycetes	Eurotiales					1	1	1	0.68	0.43	0.11
OTU616	2.58514	-3.42185	Ascomycota	Eurotiomycetes	Onygenales					1	1	1	0	0	0
OTU146	25.5733	-0.658462	Ascomycota	Orbiliomycetes	Orbiliales	Orbiliaceae				1	1	1	1	0.18	0.07
OTU258	36.4899	0.69208	Ascomycota	Pezizomycetes						1	0.95	0.02	0.02	0.01	0.01
OTU172	22.472	0.855307	Ascomycota	Saccharomycetes	Saccharomycetales	Debaryomycetaceae	Meyerozyma			1	1	1	0.99	0.99	0.69
OTU339	21.1569	0.667945	Ascomycota	Saccharomycetes	Saccharomycetales	Saccharomycetales_fam_Incertae_sedis	Candida			0.92	0.91	0.91	0.91	0.91	0
OTU410	5.56469	0.95308	Ascomycota	Sordariomycetes	Hypocreales	Hypocreales_fam_Incertae_sedis	Myrothecium	Myrothecium_gramineum_SH209074.07FU	Myrothecium_gramineum_SH209074.07FU(s)	1	1	1	1	1	1
OTU124	58.4836	-0.888135	Ascomycota	Sordariomycetes	Hypocreales					0.99	0.99	0.99	0	0	0
OTU786	19.66	-1.8577	Ascomycota	Sordariomycetes	Hypocreales					1	1	1	0.02	0.01	0
OTU128	22.7379	-1.59826	Ascomycota	Sordariomycetes	Hypocreomycetidae_ord_Incertae_sedis	Plectosphaerellaceae	Verticillium	Verticillium_longisporum_SH275174.07FU	Verticillium_longisporum_SH275174.07FU(s)	1	1	1	1	1	0.96
OTU107	79.4638	1.13484	Ascomycota	Sordariomycetes	Microascales	Microascaceae				1	0.94	0.94	0.94	0	0
OTU24	186.099	-0.663045	Ascomycota	Sordariomycetes	Sordariales	Chaetomiaceae	Chaetomidium	Chaetomidium_gallecicum_SH195324.07FU	Chaetomidium_gallecicum_SH195324.07FU(s)	1	1	1	1	1	1
OTU221	11.4702	-1.25685	Ascomycota	Sordariomycetes	Sordariales					1	1	1	0	0	0
OTU222	10.9693	-1.50789	Ascomycota	Sordariomycetes						1	1	0	0	0	0
OTU584	7.4229	0.923069	Ascomycota	Sordariomycetes						0.95	0.93	0.76	0.45	0.13	0.06
OTU409	5.58961	-1.36226	Ascomycota							1	0	0	0	0	0
OTU198	64.136	-0.474631	Ascomycota							1	0	0	0	0	0
OTU479	6.05073	0.915412	Ascomycota							1	0	0	0	0	0
OTU385	5.76918	-1.21013	Ascomycota							1	0.18	0.18	0.18	0	0
OTU254	11.6013	-1.57075	Ascomycota							0.94	0.47	0.47	0.41	0.4	0.22
OTU481	5.49758	1.49879	Basidiomycota	Agaricomycetes	Geastrales	Geastraceae	Geastrum			0.98	0.98	0.97	0.96	0.83	0.18
OTU136	19.0722	0.588286	Basidiomycota	Agaricomycetes	Polyporales	Meruliaceae	Hydnophlebia			1	1	0.99	0.89	0.89	0.69
OTU212	44.3257	0.597513	Basidiomycota	Agaricomycetes						0.94	0.94	0.79	0.64	0.49	0.27
OTU712	1.67418	-2.69966	Basidiomycota	Tremellomycetes	Tremellales	Tremellales_fam_Incertae_sedis				1	1	1	1	0.18	0.11
OTU462	10.0345	-0.90147	Chytridiomycota	Blastocladiomycetes	Blastocladiales	Catenariaceae				0.96	0.96	0.96	0.96	0.61	0.35
OTU554	9.36727	-1.34775	Rozellomycota							1	0	0	0	0	0
OTU579	12.0484	1.00892	Zygomycota	Mortierellomycotina_cls_Incertae_sedis	Mortierellales	Mortierellaceae	Mortierella			1	1	1	1	1	0.07
OTU15	367.167	-0.913343	Zygomycota	Mucoromycotina_cls_Incertae_sedis	Mucorales	Choanephoraceae	Choanephora			1	1	1	1	1	0.74
OTU502	5.59657	-3.3896								0	0	0	0	0	0
OTU394	6.60829	-1.29753								0	0	0	0	0	0
OTU120	50.5315	-0.96468								0	0	0	0	0	0
OTU173	42.3459	-0.721851								0	0	0	0	0	0
OTU256	13.6435	-0.712564								0	0	0	0	0	0
OTU126	57.6781	-0.437874								0	0	0	0	0	0
OTU202	30.566	0.733484								0	0	0	0	0	0
OTU386	5.71485	-1.62417								0.23	0	0	0	0	0
OTU176	20.7985	-1.23707								0.02	0.02	0.02	0.02	0	0
OTU443	6.50864	-1.51196								0.01	0.01	0.01	0.01	0.01	0
OTU166	25.8693	-1.02253								0.82	0.82	0.82	0.32	0.32	0
OTU2	1560.85	-0.723187								0.33	0.33	0.33	0.33	0.33	0
OTU338	7.42761	1.48684								0.88	0.88	0.88	0.88	0.58	0
OTU67	102.52	0.649046								0.01	0.01	0.01	0.01	0.01	0.01
OTU469	54.8629	0.960444								0.01	0.01	0.01	0.01	0.01	0.01
OTU11	1538.95	-0.900309								0.02	0.02	0.02	0.02	0.02	0.01
OTU102	50.5852	0.479728								0.35	0.29	0.08	0.08	0.03	0.01
OTU364	4.18561	-1.53572								0.44	0.38	0.1	0.1	0.05	0.01
OTU555	6.85262	-1.52688								0.79	0.72	0.72	0.72	0.72	0.01
OTU251	13.0843	-1.33199								0.02	0.02	0.02	0.02	0.02	0.02
OTU232	18.2722	-0.718716								0.54	0.52	0.05	0.03	0.02	0.02
OTU23	843.068	-0.380365								0.24	0.21	0.06	0.04	0.02	0.02
OTU185	80.7666	-0.830876								0.14	0.06	0.06	0.06	0.03	0.02
OTU66	67.4435	-0.716642								0.34	0.26	0.06	0.05	0.04	0.02
OTU138	26.7353	-1.00766								0.35	0.35	0.1	0.06	0.04	0.02
OTU73	47.4928	-0.950546								0.27	0.26	0.1	0.05	0.05	0.02
OTU62	149.733	-0.508191								0.25	0.22	0.07	0.04	0.03	0.03
OTU896	9.83532	-1.30436								0.52	0.13	0.09	0.04	0.03	0.03
OTU488	6.1773	-3.53611								0.4	0.35	0.11	0.05	0.03	0.03
OTU802	4.7254	-5.27287								0.19	0.08	0.06	0.06	0.03	0.03
OTU143	47.2736	-0.704744								0.46	0.45	0.16	0.06	0.05	0.03
OTU538	8.84577	6.54058								0.41	0.29	0.15	0.15	0.07	0.03
OTU239	101.46	0.561373								0.82	0.29	0.11	0.07	0.04	0.04
OTU624	5.29828	1.09339								0.32	0.28	0.13	0.11	0.06	0.04
OTU48	175.397	-0.837131								0.29	0.27	0.06	0.05	0.05	0.05
OTU540	4.05536	-1.93017								0.19	0.15	0.09	0.06	0.06	0.06
OTU157	23.3966	-1.15833								0.78	0.1	0.1	0.1	0.06	0.06
OTU742	11.8821	0.979535								0.44	0.41	0.21	0.21	0.06	0.06
OTU162	19.4449	0.685065								0.46	0.41	0.14	0.07	0.07	0.06
OTU550	3.61345	-4.21601								0.81	0.71	0.19	0.19	0.09	0.06
OTU756	16.9595	0.82547								0.16	0.16	0.16	0.07	0.07	0.07
OTU483	3.46379	-2.35336								0.87	0.55	0.4	0.4	0.15	0.08
OTU189	12.2239	-1.75804								0.27	0.27	0.27	0.27	0.27	0.21
OTU37	274.505	1.29094								0.43	0.43	0.26	0.26	0.26	0.26
OTU578	3.84414	-1.79122								0.77	0.77	0.4	0.3	0.3	0.3
OTU490	4.84841	1.20019								0.82	0.81	0.78	0.72	0.65	0.41
OTU785	1013.32	1.02514								0.44	0.44	0.44	0.44	0.44	0.43
OTU631	23.9067	0.710182								0.44	0.44	0.44	0.44	0.44	0.44
