# Supplementary material for: Cultivar-Dependent Variation of the Cotton Rhizosphere and Endosphere Microbiome Under Field Conditions
Source: Front Plant Sci. 2019 Dec 20;10:1659. doi: 10.3389/fpls.2019.01659 (PMC6933020; doi:10.3389/fpls.2019.01659)
Supplement: Supplementary file 8 [file Table_4.xlsx]

## Sheet: Sheet1
Table S4. Cotton rhizosphere fungal OTUs that differ significantly in their relative abundance between wilt susceptible and resistant cotton cultivars.
OTU	baseMean	log2FoldChange	phylum	class	order	family	genus	species	p_conf	c_conf	o_conf	f_conf	g_conf	s_conf		rank
OTU322	5.51339	-1.96974	Ascomycota	Dothideomycetes	Pleosporales	Pleosporaceae	Alternaria		0.96	0.96	0.96	0.96	0.96	0.52		Alternaria(g)
OTU18	793.75	-2.68322	Ascomycota	Dothideomycetes	Pleosporales	Pleosporaceae			0.92	0.92	0.92	0.92	0.13	0.09		Pleosporaceae(f)
OTU479	7.64157	-1.75745	Ascomycota	Dothideomycetes	Pleosporales	Pleosporales_fam_Incertae_sedis	Periconia	Periconia_pseudobyssoides_SH180757.07FU	1	1	1	1	1	1		Periconia_pseudobyssoides_SH180757.07FU(s)
OTU29	12.8658	-1.80221	Ascomycota	Dothideomycetes	Pleosporales				1	1	1	0	0	0		Pleosporales(o)
OTU89	29.912	2.94941	Ascomycota	Pezizomycetes	Pezizales	Pezizaceae	Peziza	Peziza_granularis_SH008514.07FU	1	1	1	1	1	0.89		Peziza_granularis_SH008514.07FU(s)
OTU135	18.6049	2.31184	Ascomycota	Sordariomycetes	Hypocreales	Hypocreaceae	Trichoderma		1	1	1	1	0.96	0.4		Trichoderma(g)
OTU198	15.2091	2.76054	Ascomycota	Sordariomycetes	Hypocreales	Hypocreales_fam_Incertae_sedis	Myrothecium	Myrothecium_gramineum_SH175282.07FU	1	1	1	1	1	1		Myrothecium_gramineum_SH175282.07FU(s)
OTU224	10.3914	-5.23109	Ascomycota	Sordariomycetes	Hypocreales				1	1	1	0	0	0		Hypocreales(o)
OTU35	394.696	-3.39784	Ascomycota	Sordariomycetes	Magnaporthales	Magnaporthaceae	Magnaporthe	Magnaporthe_grisea_SH174122.07FU	1	1	1	1	0.97	0.81		Magnaporthe_grisea_SH174122.07FU(s)
OTU38	256.595	-1.47083	Ascomycota	Sordariomycetes	Microascales	Ceratocystidaceae	Thielaviopsis	Thielaviopsis_basicola_SH200142.07FU	1	1	1	1	1	1		Thielaviopsis_basicola_SH200142.07FU(s)
OTU449	3.28263	1.78454	Ascomycota	Sordariomycetes	Microascales	Microascaceae	Microascus	Microascus_brevicaulis_SH193462.07FU	1	1	1	1	0.99	0.88		Microascus_brevicaulis_SH193462.07FU(s)
OTU139	40.8716	-2.61789	Ascomycota	Sordariomycetes	Sordariales	Lasiosphaeriaceae	Podospora	Podospora_pyriformis_SH025737.07FU	1	1	1	1	0.99	0.99		Podospora_pyriformis_SH025737.07FU(s)
OTU103	47.103	-1.55161	Ascomycota	Sordariomycetes					1	1	0	0	0	0		Sordariomycetes(c)
OTU2553	13.6989	1.7672	Ascomycota						1	0	0	0	0	0		Ascomycota(p)
OTU131	29.2019	-1.3433	Ascomycota						0.91	0	0	0	0	0		Ascomycota(p)
OTU124	47.0408	-3.38923	Basidiomycota	Agaricomycetes	Cantharellales	Ceratobasidiaceae			1	1	1	1	0.24	0.13		Ceratobasidiaceae(f)
OTU53	196.761	-2.09001	Basidiomycota	Agaricomycetes	Cantharellales	Ceratobasidiaceae			1	1	1	1	0.01	0.01		Ceratobasidiaceae(f)
OTU81	4.25407	-4.91238	Basidiomycota	Agaricomycetes	Polyporales	Meruliaceae			0.94	0.94	0.79	0.64	0.49	0.27		Polyporales(o)
OTU179	27.6994	-2.37601	Basidiomycota	Ustilaginomycetes	Ustilaginales	Ustilaginaceae	Pseudozyma		1	1	1	1	1	0
OTU243	9.88322	-1.57575	Basidiomycota	Ustilaginomycetes	Ustilaginales	Ustilaginaceae			0.98	0.98	0.98	0.98	0.75	0.38		Ustilago(g)
OTU349	2.53041	-4.16191	Chytridiomycota	Blastocladiomycetes	Blastocladiales	Blastocladiaceae	Allomyces	Allomyces_anomalus_SH018879.07FU	1	1	1	1	1	1		Allomyces_anomalus_SH018879.07FU(s)
OTU2598	4.88943	1.35702							0.74	0.74	0.74	0.74	0.74	0.74		Schizothecium_inaequale_SH201194.07FU(s)
OTU48	153.172	0.833799							0.13	0.13	0.13	0.13	0.13	0.13		Fungi(k)
OTU649	12.1845	-2.58914							0.38	0.19	0.11	0.09	0.09	0.09
OTU189	22.9797	-2.27119							0.81	0.71	0.19	0.19	0.09	0.06		Sordariomycetes(c)
OTU42	279.678	-2.18							0.78	0.1	0.1	0.1	0.06	0.06		Ascomycota(p)
OTU174	9.5635	-2.73076							0.29	0.19	0.14	0.12	0.1	0.05
OTU454	1.98256	-3.16292							0.54	0.44	0.28	0.08	0.08	0.05
OTU58	175.49	-2.71491							0.58	0.53	0.42	0.05	0.05	0.05		Fungi(k)
OTU408	7.70222	-2.35875							0.41	0.25	0.09	0.05	0.05	0.05
OTU260	31.4181	-2.53187							0.34	0.24	0.09	0.05	0.04	0.04
OTU147	34.1294	-4.21234							0.12	0.06	0.06	0.04	0.04	0.04
OTU374	6.15409	-1.77542							0.4	0.29	0.13	0.05	0.04	0.03		Fungi(k)
OTU688	4.40235	-3.30871							0.13	0.11	0.07	0.04	0.03	0.03		Fungi(k)
OTU783	1.50689	-3.12436							0.37	0.25	0.1	0.09	0.06	0.02
OTU102	166.902	-5.09866							0.14	0.06	0.06	0.06	0.03	0.02
OTU192	106.447	-3.63446							0.35	0.28	0.09	0.09	0.06	0.01
OTU360	2.27182	-3.57481							0.23	0.13	0.06	0.04	0.02	0.01
OTU16	1011.64	2.38969							0.01	0.01	0.01	0.01	0.01	0.01		Fungi(k)
OTU1664	4.39764	3.66096							0.06	0.06	0.06	0.06	0.06	0		Fungi(k)
OTU2241	122.802	-1.66908							0.64	0.01	0.01	0.01	0.01	0		Fungi(k)
OTU509	3.3111	-4.52613							0.12	0.12	0.12	0.12	0	0		Fungi(k)
OTU234	4.42806	-4.96008							0.07	0.07	0.07	0.07	0	0		Plantae(k)
OTU98	82.6454	2.56128							0.01	0.01	0.01	0.01	0	0		Fungi(k)
OTU95	68.2747	1.44647							0.41	0.41	0.41	0	0	0		Fungi(k)
OTU50	152.343	-1.46043							0.04	0.04	0.04	0	0	0		Fungi(k)
OTU195	26.8012	2.07054							0.01	0.01	0.01	0	0	0		Fungi(k)
OTU250	4.51535	-3.40656							0.75	0	0	0	0	0		Ascomycota(p)
OTU46	193.298	-1.94675							0	0	0	0	0	0
OTU417	3.01561	3.2937							0	0	0	0	0	0		Fungi(k)
OTU612	2.72169	3.25023							0	0	0	0	0	0		Fungi(k)
OTU164	21.4047	1.37656							0	0	0	0	0	0		Fungi(k)
OTU36	291.026	0.863972							0	0	0	0	0	0		Fungi(k)
OTU3383	190.738	-2.80024							0	0	0	0	0	0		Fungi(k)
